# Supplementary material for: Participatory appraisal for healthcare and welfare management strategies of donkeys (Equus ascinus) in Balochistan, Pakistan
Source: Front Vet Sci. 2022 Sep 2;9:1005079. doi: 10.3389/fvets.2022.1005079 (PMC9478909; doi:10.3389/fvets.2022.1005079)
Supplement: Supplementary file 2 [file Table_1.xlsx]

## Sheet: Sheet1
Supplementary Material S2. Sex, age of donkey and owner.
	No	District	owner age	Donkey (n)	Sex	age
	1	Quetta	35	1	M	5
	2	Quetta	33	2	M	6, 5
	3	Quetta	36	1	M	7
	4	Quetta	37	1	M	6
	5	Quetta	55	1	M	6
	6	Quetta	18	2	M	9, 10
	7	Quetta	37	1	M	6
	8	Quetta	22	1	M	6
	9	Quetta	31	1	M	9
	10	Quetta	45	3	2M+1F	10, 8, 4
	11	Quetta	31	1	M	7
	12	Quetta	53	1	M	6
	13	Quetta	61	1	M	9
	14	Quetta	18	1	M	6
	15	Quetta	42	2	M	9, 7
	16	Quetta	33	1	M	6
	17	Quetta	29	1	M	5
	18	Quetta	36	1	M	6
	19	Quetta	19	2	M	8, 7
	20	Quetta	24	1	M	6
	21	Quetta	45	1	M	9
	22	Quetta	43	1	M	7
	23	Quetta	32	1	M	6
	24	Quetta	34	1	M	5
	25	Quetta	32	1	M	9
	26	Quetta	35	1	M	6
	27	Quetta	48	1	M	5
	28	Quetta	51	1	M	7
	29	Quetta	22	1	M	12
	30	Quetta	39	1	M	8
	31	Quetta	39	1	M	7
	32	Quetta	33	1	M	9
	33	Quetta	37	1	M	7
	34	Quetta	25	1	M	8
	35	Quetta	28	1	M	7
	36	Quetta	54	1	M	6
	37	Quetta	50	1	F	8
	38	Quetta	24	1	M	6
	39	Quetta	45	1	M	7
	40	Quetta	21	1	M	6
	41	Quetta	26	1	M	6
	42	Quetta	34	1	M	5
	43	Quetta	32	1	F	11
	44	Quetta	28	1	M	6
	45	Quetta	45	2	M	15, 8
	46	Quetta	24	1	M	7
	47	Quetta	38	1	M	9
	48	Quetta	40	1	M	16
	49	Quetta	26	1	M	18
	50	Quetta	34	1	M	23
	51	Quetta	47	1	M	21
	52	Quetta	28	1	M	6
	53	Quetta	38	1	M	8
	54	Quetta	32	1	F	11
	55	Quetta	35	1	M	9
	56	Quetta	33	1	M	16
	57	Quetta	38	1	M	8
	58	Quetta	35	1	M	5
	59	Quetta	31	1	M	5
	60	Quetta	40	1	M	6
	61	Quetta	32	1	M	6
	62	Quetta	20	1	M	7
	63	Quetta	45	1	M	12
	64	Quetta	36	1	M	6
	65	Quetta	26	1	M	6
	66	Quetta	34	1	M	5
	67	Quetta	33	1	M	8
	68	Quetta	38	1	M	9
	69	Quetta	37	1	M	5
	70	Quetta	35	1	M	5
	71	Quetta	32	1	M	6
	72	Quetta	36	1	M	7
	73	Quetta	20	1	M	8
	74	Quetta	24	1	M	11
	1	Pishin	49	1	M	7
	2	Pishin	39	1	M	6
	3	Pishin	59	1	M	5
	4	Pishin	33	1	M	8
	5	Pishin	54	1	M	5
	6	Pishin	32	2	M	11, 6
	7	Pishin	49	1	M	7
	8	Pishin	33	1	M	5
	9	Pishin	30	1	M	7
	10	Pishin	32	1	M	5
	11	Pishin	66	1	M	9
	12	Pishin	24	1	M	6
	13	Pishin	44	1	M	6
	14	Pishin	32	1	M	7
	15	Pishin	49	3	M	5, 7, 8
	16	Pishin	33	1	M	7
	17	Pishin	40	1	M	7
	18	Pishin	52	1	M	6
	19	Pishin	32	1	M	7
	20	Pishin	44	1	M	8
	21	Pishin	41	1	M	6
	22	Pishin	39	1	M	6
	23	Pishin	37	1	M	5
	24	Pishin	57	2	1M+1F	6, 7
	25	Pishin	26	1	M	8
	26	Pishin	53	1	M	4
	27	Pishin	26	1	M	9
	28	Pishin	31	1	M	7
	29	Pishin	65	1	M	9
	30	Pishin	32	1	M	19
	31	Pishin	30	1	M	7
	32	Pishin	30	1	M	5
	33	Pishin	66	1	M	8
	34	Pishin	31	1	M	6
	35	Pishin	20	1	M	7
	36	Pishin	35	1	M	6
	37	Pishin	26	1	M	9
	38	Pishin	33	2	1M+2F	16, 7, 6
	39	Pishin	32	2	M	13, 9
	40	Pishin	41	3	M	9, 8, 5
	41	Pishin	42	1	M	14
	42	Pishin	32	1	F	5
	43	Pishin	45	1	M	18
	44	Pishin	35	1	M	15
	45	Pishin	38	4	M	5, 7, 6, 5
	46	Pishin	33	1	M	7
	47	Pishin	57	1	M	4
	48	Pishin	27	1	M	22
	49	Pishin	29	3	M	7, 7, 11
	50	Pishin	63	1	M	9
	51	Pishin	24	1	M	12
	52	Pishin	32	1	F	7
	53	Pishin	46	2	M	5, 12
	54	Pishin	64	1	M	8
	55	Pishin	38	1	M	6
	56	Pishin	56	1	M	19
	57	Pishin	43	1	M	14
	58	Pishin	23	1	M	6
	59	Pishin	69	1	F	9
	60	Pishin	21	1	M	11
	1	Loralai	26	1	M	16
	2	Loralai	56	1	M	5
	3	Loralai	43	1	M	8
	4	Loralai	32	2	1M+1F	7, 4
	5	Loralai	50	1	M	6
	6	Loralai	23	1	M	8
	7	Loralai	31	1	M	7
	8	Loralai	53	1	M	7
	9	Loralai	40	1	M	11
	10	Loralai	18	2	M	7
	11	Loralai	21	1	M	6
	12	Loralai	21	1	M	5
	13	Loralai	22	1	M	9
	1	Zhob	40	1	M	9
	2	Zhob	34	1	M	6
	3	Zhob	38	1	M	4
	4	Zhob	39	2	M	5, 14
	5	Zhob	52	1	M	5
	6	Zhob	31	1	M	7
	7	Zhob	33	4	M	10, 11, 6, 9
	8	Zhob	21	1	M	7
	9	Zhob	48	1	M	6
	10	Zhob	41	1	M	11
	11	Zhob	35	1	M	12
	12	Zhob	39	1	M	5
	13	Zhob	40	1	M	8
	14	Zhob	40	1	M	9
	15	Zhob	47	1	M	11
	16	Zhob	55	1	M	21
	17	Zhob	21	1	M	13
	1	Musa Khail	22	1	M	5
	2	Musa Khail	40	1	M	9
	3	Musa Khail	39	2	1M+1F	9, 3
	4	Musa Khail	48	1	M	5
	5	Musa Khail	46	1	M	6
	6	Musa Khail	34	1	F	8
	7	Musa Khail	34	1	M	9
	8	Musa Khail	65	1	M	7
	9	Musa Khail	32	1	M	9
	10	Musa Khail	25	1	M	7
	11	Musa Khail	35	1	M	14
	12	Musa Khail	39	1	M	13
	13	Musa Khail	40	1	M	6
	14	Musa Khail	33	1	M	7
	15	Musa Khail	18	1	M	8
	16	Musa Khail	51	1	M	7
	17	Musa Khail	36	1	M	7
	18	Musa Khail	38	1	M	9
	19	Musa Khail	54	1	M	6
	20	Musa Khail	42	1	M	7
	21	Musa Khail	18	1	M	9
	1	Ziarat	39	1	M	5
	2	Ziarat	37	2	1M+1F	6, 7
	3	Ziarat	37	3	3M	11, 8, 12
	4	Ziarat	35	1	M	5
	5	Ziarat	47	1	F	6
	6	Ziarat	65	1	M	4
	7	Ziarat	29	1	M	8
	8	Ziarat	63	2	M	5
	9	Ziarat	24	1	M	11
	10	Ziarat	32	1	M	17
	11	Ziarat	46	1	M	12
		M stands for Male and F stands for Female

## Sheet: Sheet2
		Pashtun	Hazara	Tajik	Uzbak	Others
	Zhob	5					5
	Pishin	17		2			19
	Ziarat	3					3
	Qilla Abdullah	11					11
	Loralai	5			1	2	8
	Musa Khail	4					4
	Quetta	29	3	2	1	2	37
		74	3	4	2	4	87
